# Supplementary material for: Emergence of ST11-KL64 carbapenem-resistant hypervirulent Klebsiella Pneumoniae isolates harboring blaKPC−2 and iucA from a tertiary teaching hospital in Western China
Source: BMC Infect Dis. 2025 Jul 1;25:880. doi: 10.1186/s12879-025-11241-6 (PMC12220110; doi:10.1186/s12879-025-11241-6)
Supplement: Supplementary file 1 — Supplementary Material 1. [file 12879_2025_11241_MOESM1_ESM.xlsx]

## Sheet: Sheet1
node	gender	ICU	Respiratory	Gastroenterology	Neurology	Nephrology	Pneumonia	Bacteremia	Urinary infection	Diabetes	Hypertension	Cardiovascular disease	Cerebrovascular disease	Pulmonary disease	Liver disease	Kidney disease	Malignant tumor	Mechanical ventilation	Urinary catheter	Central venous catheter	Gastric tube	Cephalosporins	β-lactamase inhibitors	Carbapenems	Aminoglycosides	Fluoroquinolones	Tigecycline	Polymyxin B	Improvement	Death	Transferring	CR-HvKP	st	gapA	infB	mdh	pgi	phoE	rpoB	tonB	kl	string	rmpA	rmpA2	iroB	iucA	peg-344	blaKPC	blaNDM
KP-1	female	0	1	0	0	0	1	0	0	0	0	0	0	0	0	0	0	1	1	0	1	1	1	1	0	1	1	0	0	1	0	0	101	2	6	1	5	4	1	6	17	0	0	0	0	0	0	0	1
KP-3	female	1	0	0	0	0	1	0	0	0	0	0	1	1	0	0	0	1	1	1	1	0	0	0	0	1	1	1	0	0	1	1	11	3	3	1	1	1	1	4	64	0	1	1	0	1	1	1	1
KP-4	male	1	0	0	0	0	1	0	0	0	1	0	0	1	0	0	0	1	1	1	1	1	1	1	0	0	1	0	1	0	0	1	11	3	3	1	1	1	1	4	47	0	1	1	0	1	0	1	0
KP-7	male	0	1	0	0	0	1	0	0	1	1	0	0	0	1	0	0	1	0	1	1	1	0	0	0	1	0	0	1	0	0	0	147	3	4	6	1	7	4	38	64	0	0	0	0	0	0	0	1
KP-9	female	1	0	0	0	0	1	0	0	0	1	0	0	0	0	0	0	1	1	1	1	0	1	0	0	1	1	0	0	0	1	0	101	2	6	1	5	4	1	6	17	0	0	0	0	0	0	0	1
KP-10	male	1	0	0	0	0	1	0	0	0	0	0	1	0	0	0	0	1	1	0	1	0	0	1	0	0	1	0	0	0	1	1	11	3	3	1	1	1	1	4	64	1	1	1	0	1	1	1	0
KP-11	female	0	0	1	0	0	0	1	0	0	0	0	0	0	0	0	1	0	1	0	0	0	0	0	0	0	0	0	0	0	1	0	307	4	1	2	52	1	1	7	untypable	0	0	0	0	0	0	0	1
KP-12	male	1	0	0	0	0	1	0	0	0	0	0	1	0	0	0	0	1	0	1	0	0	0	1	0	0	1	0	0	0	1	1	11	3	3	1	1	1	1	4	64	1	1	1	0	1	1	1	0
KP-15	male	0	0	1	0	0	0	0	0	0	1	0	0	0	1	0	0	0	0	0	0	1	0	0	0	0	0	0	1	0	0	1	11	3	3	1	1	1	1	4	64	0	1	1	0	1	1	1	0
KP-16	male	1	0	0	0	0	1	0	0	0	0	0	0	0	1	1	0	1	1	1	1	1	1	1	1	0	1	0	0	0	1	1	11	3	3	1	1	1	1	4	47	0	1	1	0	1	0	1	0
KP-17	male	0	0	0	0	1	1	0	0	1	1	0	0	0	0	0	0	1	0	1	0	0	1	1	0	0	0	0	0	0	1	0	101	2	6	1	5	4	1	6	17	0	0	0	0	0	0	0	1
KP-20	male	1	0	0	0	0	1	0	0	0	0	0	0	0	1	1	0	1	1	1	1	1	1	1	1	0	1	0	0	0	1	1	11	3	3	1	1	1	1	4	47	0	1	1	0	1	0	1	0
KP-21	male	0	0	0	0	1	1	0	0	0	0	0	0	0	0	0	0	0	0	0	1	0	1	0	0	1	0	0	0	0	1	0	101	2	6	1	5	4	1	6	17	0	0	0	0	0	0	0	1
KP-23	female	0	0	0	0	0	1	0	0	0	0	0	0	1	0	0	0	1	1	0	1	1	1	1	0	1	1	0	0	0	1	0	307	4	1	2	52	1	1	7	untypable	0	0	0	0	0	0	0	1
KP-24	female	0	1	0	0	0	1	0	0	0	0	1	0	1	0	0	0	0	0	0	1	0	1	1	0	0	0	0	0	0	1	0	709	1	1	1	1	1	1	4	9	0	0	0	0	0	0	1	0
KP-25	female	1	0	0	0	0	1	0	0	0	0	1	0	0	0	0	0	1	1	1	0	0	1	0	0	1	1	0	0	1	0	0	16	2	1	2	1	4	4	4	untypable	0	0	0	0	0	0	0	1
KP-26	female	1	0	0	0	0	1	0	0	0	1	1	0	0	1	1	0	1	1	1	0	0	1	1	0	1	1	1	1	0	0	1	11	3	3	1	1	1	1	4	untypable	0	1	1	0	1	1	1	0
KP-27	male	0	0	1	0	0	0	0	0	0	0	0	0	0	0	0	1	0	0	0	0	1	1	1	0	0	0	0	1	0	0	1	11	3	3	1	1	1	1	4	62	0	1	1	0	1	1	1	0
KP-28	male	0	0	0	0	0	0	0	1	0	0	0	0	0	0	0	1	0	1	1	0	1	1	0	0	1	0	1	1	0	0	1	11	3	3	1	1	1	1	4	64	0	1	1	0	1	0	1	0
KP-29	male	0	0	1	0	0	1	0	0	0	0	0	0	1	0	0	0	0	1	0	0	0	1	0	0	0	0	0	1	0	0	1	11	3	3	1	1	1	1	4	64	0	1	1	0	1	0	1	0
KP-31	male	0	1	0	0	0	1	0	0	0	0	0	0	0	0	0	1	1	1	1	0	0	1	0	0	1	0	0	1	0	0	1	11	3	3	1	1	1	1	4	64	1	1	1	0	1	0	1	0
KP-32	male	0	1	0	0	0	1	0	0	1	1	0	1	0	0	0	0	1	1	0	0	0	1	0	1	0	0	0	1	0	0	0	45	2	1	1	6	7	1	12	62	0	0	0	0	0	0	1	0
KP-36	female	0	1	0	0	0	1	0	0	0	1	1	0	1	0	0	0	1	0	0	0	0	1	1	0	0	0	0	1	0	0	1	11	3	3	1	1	1	1	4	64	1	1	1	0	1	1	1	0
KP-39	male	0	0	1	0	0	0	0	0	0	0	0	0	0	0	0	0	0	1	0	0	1	1	1	0	1	1	1	0	0	1	1	11	3	3	1	1	1	1	4	64	0	1	1	0	1	1	1	0
KP-40	male	1	0	0	0	0	1	0	0	1	1	0	0	1	0	1	0	1	1	0	0	1	1	0	1	0	0	0	1	0	0	0	101	2	6	1	5	4	1	6	17	0	0	0	0	0	0	0	1
KP-44	female	1	0	0	0	0	1	0	0	0	0	0	1	1	1	0	0	1	1	1	1	0	1	0	0	1	0	0	0	0	1	0	101	2	6	1	5	4	1	6	17	0	0	0	0	0	0	0	1
KP-45	male	0	0	1	0	0	0	0	1	1	1	0	0	0	0	1	0	0	0	0	0	1	0	0	0	0	0	0	1	0	0	1	11	3	3	1	1	1	1	4	64	0	1	1	0	1	1	1	0
KP-53	male	1	0	0	0	0	0	0	0	0	0	0	1	1	0	0	0	1	1	0	0	0	1	1	0	1	0	0	1	0	0	0	307	4	1	2	52	1	1	7	untypable	0	0	0	0	0	0	0	1
KP-54	male	1	0	0	0	0	1	0	0	0	0	0	1	1	0	0	0	1	1	0	0	0	1	1	0	1	0	0	1	0	0	0	307	4	1	2	52	1	1	7	untypable	0	0	0	0	0	0	0	1
KP-55	male	1	0	0	0	0	1	0	0	0	1	0	1	1	0	0	0	1	0	0	0	0	1	0	0	0	0	0	0	1	0	0	15	1	1	1	1	1	1	1	19	0	0	0	0	0	0	0	0
KP-57	male	1	0	0	0	0	1	0	0	0	0	0	0	1	1	0	0	1	1	1	1	0	1	0	1	0	1	0	1	0	0	0	45	2	1	1	6	7	1	12	62	0	0	0	0	0	0	1	0
KP-60	female	1	0	0	0	0	1	0	0	0	1	0	0	0	0	0	0	1	1	1	1	0	1	0	0	1	1	0	0	0	1	1	11	3	3	1	1	1	1	4	64	0	1	1	0	1	1	1	1
KP-61	male	0	0	0	0	0	0	1	0	1	0	0	0	1	0	0	0	1	1	0	1	0	1	0	1	0	1	0	0	0	1	0	307	4	1	2	52	1	1	7	untypable	0	0	0	0	0	0	0	1
KP-62	male	1	0	0	0	0	1	0	0	0	0	0	0	1	1	0	0	1	1	1	0	0	0	1	0	0	0	0	0	1	0	1	11	3	3	1	1	1	1	4	47	0	1	1	0	1	0	1	0
KP-63	male	0	1	0	0	0	1	0	0	1	1	0	0	0	0	1	0	1	0	1	1	1	0	0	0	1	0	0	1	0	0	0	147	3	4	6	1	7	4	38	64	0	0	0	0	0	0	0	1
KP-64	female	0	0	0	0	1	0	0	1	1	0	0	0	0	0	1	0	0	1	0	0	0	1	0	0	0	0	0	1	0	0	0	101	2	6	1	5	4	1	6	17	0	0	0	0	0	0	0	1
KP-65	female	0	0	0	1	0	0	0	0	0	0	0	1	0	1	0	0	1	1	1	1	0	1	1	0	0	0	1	1	0	0	0	11	3	3	1	1	1	1	4	47	0	0	0	0	0	0	1	0
KP-66	male	1	0	0	0	0	0	0	0	0	1	0	0	0	0	1	0	0	0	0	0	0	1	1	0	0	0	0	1	0	0	1	11	3	3	1	1	1	1	4	64	0	1	1	0	1	1	1	0
KP-69	male	1	0	0	0	0	1	0	0	0	1	1	0	1	0	0	0	1	0	0	0	0	1	0	0	0	0	0	0	0	1	1	11	3	3	1	1	1	1	4	64	1	0	0	0	1	0	1	0
KP-5	female	1	0	0	0	0	1	0	0	0	0	0	0	1	0	0	0	1	1	0	0	0	1	1	0	0	0	0	1	0	0	1	11	3	3	1	1	1	1	4	64	0	1	0	0	1	1	1	1
KP-6	male	0	1	0	0	0	1	0	0	1	1	1	0	0	0	0	0	1	1	0	1	0	0	1	1	1	1	0	1	0	0	0	15	1	1	1	1	1	1	1	19	0	0	0	0	0	0	1	0
KP-70	male	0	1	0	0	0	1	0	0	1	0	1	1	1	0	0	0	1	1	0	1	0	1	1	1	0	1	0	1	0	0	0	34	2	3	6	1	9	7	4	37	0	0	0	0	0	0	0	0
KP-71	female	0	1	0	0	0	1	0	0	1	0	1	0	1	0	0	0	0	0	0	0	0	1	1	0	1	1	0	1	0	0	1	11	3	3	1	1	1	1	4	64	1	1	1	0	1	0	1	0
KP-72	male	0	1	0	0	0	0	0	1	0	1	1	0	0	0	0	0	0	0	0	1	1	1	0	0	1	0	0	1	0	0	0	11	3	3	1	1	1	1	4	47	0	0	0	0	0	0	1	0
KP-73	male	1	0	0	0	0	1	0	0	1	1	1	0	1	0	1	0	1	1	0	1	1	0	1	0	0	1	1	0	0	1	1	11	3	3	1	1	1	1	4	64	0	1	1	0	1	1	1	0
KP-74	male	1	0	0	0	0	1	0	0	0	0	0	0	1	0	0	0	1	1	1	0	0	1	1	0	0	1	0	0	0	1	1	11	3	3	1	1	1	1	4	64	0	0	0	0	1	0	1	0
KP-75	female	0	1	0	0	0	1	0	0	1	1	0	0	0	1	1	0	1	1	0	1	0	1	0	0	0	1	0	1	0	0	0	11	3	3	1	1	1	1	4	47	0	0	0	0	0	0	1	0
KP-76	female	1	0	0	0	0	1	0	0	0	1	1	0	1	0	0	0	1	1	1	1	0	1	1	0	0	0	0	0	0	1	1	11	3	3	1	1	1	1	4	64	0	0	0	0	1	0	1	0
KP-77	male	1	0	0	0	0	1	0	0	0	1	0	1	1	0	0	0	1	1	1	0	0	1	1	0	0	0	0	0	1	0	1	23	2	1	1	1	9	4	12	1	1	1	1	1	1	1	0	0
KP-78	female	1	0	0	0	0	1	0	0	1	1	0	0	0	0	0	0	1	1	1	1	0	1	1	0	0	1	1	0	1	0	1	11	3	3	1	1	1	1	4	64	0	1	1	0	1	1	1	0
KP-80	female	1	0	0	0	0	0	1	0	1	1	0	0	0	0	0	0	1	1	1	1	0	1	1	0	0	1	1	0	1	0	1	11	3	3	1	1	1	1	4	64	0	1	1	0	1	1	1	0
KP-81	female	0	0	0	0	1	0	0	0	1	1	0	0	0	1	1	0	0	0	0	0	1	1	0	1	0	0	0	1	0	0	1	11	3	3	1	1	1	1	4	64	0	1	1	0	1	0	1	0
KP-82	female	1	0	0	0	0	1	0	0	0	0	0	0	0	1	1	0	1	1	1	1	0	0	1	0	0	1	0	0	1	0	1	11	3	3	1	1	1	1	4	64	0	1	1	0	1	1	1	0
KP-84	male	0	1	0	0	0	1	0	0	0	1	1	0	0	0	0	0	1	1	1	1	1	0	1	0	0	0	0	0	1	0	0	1229	4	1	1	1	20	1	218	untypable	0	0	0	0	0	0	0	0
KP-87	male	0	0	1	0	0	0	0	0	0	1	0	0	0	0	0	0	1	0	1	1	1	1	1	0	1	1	0	0	0	1	1	11	3	3	1	1	1	1	4	64	0	1	1	0	1	1	1	0
KP-88	female	0	0	0	0	1	1	0	0	0	1	1	0	0	0	1	0	0	0	0	0	1	1	0	0	1	0	0	0	0	1	0	15	1	1	1	1	1	1	1	19	0	0	0	0	0	0	1	0
KP-90	female	0	0	0	1	0	1	0	0	0	0	0	1	0	1	1	0	1	1	1	1	0	1	0	0	0	0	0	1	0	0	0	15	1	1	1	1	1	1	1	19	0	0	0	0	0	0	1	0
KP-91	male	0	1	0	0	0	1	0	0	0	0	0	0	0	0	0	0	0	1	1	0	0	1	1	0	0	1	0	1	0	0	0	416	2	38	1	1	7	4	89	untypable	0	0	0	0	0	0	0	0
KP-92	male	0	0	0	0	0	0	1	0	1	1	1	0	1	0	0	0	1	1	0	0	1	0	0	1	1	1	0	1	0	0	0	101	2	6	1	5	4	1	6	17	0	0	0	0	0	0	0	1
KP-94	male	1	0	0	0	0	1	0	0	0	0	1	0	0	0	0	0	1	1	0	0	0	0	1	0	0	1	0	0	1	0	1	11	3	3	1	1	1	1	4	64	0	0	0	0	1	0	1	0
KP-96	male	0	0	0	1	0	0	0	1	0	0	1	1	0	1	0	0	1	0	0	1	0	0	0	0	0	0	0	1	0	0	1	11	3	3	1	1	1	1	4	62	0	1	1	0	1	1	1	0
KP-97	female	1	0	0	0	0	1	0	0	1	1	0	0	0	0	0	0	1	1	0	1	1	0	1	0	0	1	0	1	0	0	1	11	3	3	1	1	1	1	4	64	1	1	1	0	1	1	1	0
KP-98	female	0	0	0	0	0	0	0	1	0	0	0	0	1	0	0	0	1	1	0	1	1	1	1	1	1	0	0	1	0	0	1	11	3	3	1	1	1	1	4	64	0	1	1	0	1	1	1	0
KP-99	male	0	0	0	1	0	1	0	0	0	1	1	1	0	0	1	0	0	1	0	1	0	1	1	0	0	0	0	1	0	0	0	101	2	6	1	5	4	1	6	17	0	0	0	0	0	0	0	1
KP-100	male	0	0	0	0	1	1	0	0	1	1	0	1	0	0	1	0	0	1	0	0	0	1	0	0	0	0	0	1	0	0	1	11	3	3	1	1	1	1	4	64	0	1	1	0	1	1	1	0
KP-101	male	1	0	0	0	0	1	0	0	0	1	0	1	0	0	0	0	1	1	1	1	0	1	1	0	0	1	0	1	0	0	0	101	2	6	1	5	4	1	6	17	0	0	0	0	0	0	0	1
KP-102	male	0	0	0	1	0	1	0	0	0	1	1	0	0	0	0	0	0	0	1	1	0	1	0	0	0	0	0	1	0	0	0	133	12	1	1	2	5	1	36	untypable	0	0	0	0	0	0	0	0
KP-103	female	1	0	0	0	0	1	0	0	1	1	0	0	0	0	0	1	0	1	0	1	0	1	1	0	0	0	0	1	0	0	1	11	3	3	1	1	1	1	4	64	0	0	0	0	1	0	1	0
[truncated: 4 more columns]
